# Supplementary material for: A clustering-based approach to characterize autonomy profiles among multiple sclerosis patients: an application of the Qluster method in the FOCAL-MS2 study
Source: J Patient Rep Outcomes. 2026 May 25;10:125. doi: 10.1186/s41687-026-01074-5 (PMC13396066; doi:10.1186/s41687-026-01074-5)
Supplement: Supplementary file 4 — Supplementary Material 4 [file 41687_2026_1074_MOESM4_ESM.zip]

Archive with 1 entries (1 files):
- 41687_2026_1074_MOESM6_ESM.Rmd
