# Supplementary material for: A clustering-based approach to characterize autonomy profiles among multiple sclerosis patients: an application of the Qluster method in the FOCAL-MS2 study
Source: J Patient Rep Outcomes. 2026 May 25;10:125. doi: 10.1186/s41687-026-01074-5 (PMC13396066; doi:10.1186/s41687-026-01074-5)
Supplement: Supplementary file 4 — Supplementary Material 4 [file 41687_2026_1074_MOESM4_ESM.zip › 41687_2026_1074_MOESM6_ESM.Rmd]

---
title: "Clustering_k8"
author: "Svetlana Le Ralle"
date: "20/08/2025"
output:
  html_document: default
  pdf_document: default
---

```{r setup, include=FALSE}
knitr::opts_chunk$set(echo = TRUE)
```

# Identification de groupes de patients atteints de SEP présentant des caractéristiques similaires à l’aide d’une méthode de clustering

L’objectif de ce code est d’explorer les caractéristiques des patients inclus dans l’étude FOCAL-MS2 au travers d’une analyse de clustering et de décrire l’autonomie des patients selon les clusters.

## Choix du nombre de clusters 

```{r choix nb clusters, echo=TRUE}
k_user = 8

```

## Library utilisées

```{r library download, include=FALSE}
library(dplyr)
library(tidyr)
library(stringr)
library(purrr)
library(tibble)
library(readxl)

library(FactoMineR)
library(factoextra)
library(cluster)
library(clusterCrit)
library(fpc)

library(ggplot2)
library(corrplot)
library(plotly)
library(pheatmap)
library(gridExtra)

library(gt)
library(reactable)
library(htmlwidgets)

```

## Data Download and preparation for clustering

```{r Transformation of .xlsx files into R tables, include=FALSE}

# Lire toutes les sheets du fichier
file_path <- "Q:/3 - NIS/PDC/FOCAL-MS2/Tables ADAM_19092024.xlsx"  # Remplace par le chemin de ton fichier
sheets <- excel_sheets(file_path)

# Lire les sheets et stocker dans une liste nommée
df_list <- setNames(lapply(sheets, function(sheet) read_excel(file_path, sheet = sheet)), sheets)

# Créer des dataframes avec les noms des sheets (associés à des variables R)
list2env(df_list, envir = .GlobalEnv)

# Afficher les noms des dataframes créés
ls(pattern = paste(sheets, collapse = "|"))

```

## Data pre-processing

```{r data pre-processing, message=FALSE, warning=FALSE, include=FALSE}

list_of_ADQS_Visit <- split(ADQS, ADQS$`Visit ID`)
ADQS_D0 <- list_of_ADQS_Visit[["D0"]]

ADQS_D0_wide <- ADQS_D0 %>%
  filter(`Analysis population` == "Yes") %>%
  select(`Subject identifier for the study`, `Parameter code`, `Analysis value`) %>%
  pivot_wider(names_from = `Parameter code`, values_from = `Analysis value`) 

ADSL_wide <- ADSL %>% 
  filter(`Analysis population` == "Yes")  %>%
  select(`Subject identifier for the study`, `Gender`, `Age (in years)`, `Lives alone`, `Number of dependent children`, `Number of grandchildren`, `Personal leisure activities`,`Group leisure activities`, `Form of MS`, `EDSS at inclusion...52`, `No leisure activities`, `Time since MS diagnosis (in years)`, `Ability to walk without technical mobility aids`, `Professional situation`, `Someone regularly helps at home with everyday tasks`, `Age`, `Time since MS diagnosis`)

ADTRT_wide <- ADTRT %>%
  filter(`Analysis population` == "Yes") %>%
  select(`Subject identifier for the study`, `Parameter code`, `Analysis value`, `At least one background treatment`, `At least one symptomatic treatment`) %>%
  pivot_wider(names_from = `Parameter code`, values_from = `Analysis value`)

ADVS_wide <- ADVS %>%
  filter(`Analysis population` == "Yes") %>%
  select(`Subject identifier for the study`, `Parameter code`, `Analysis value`) %>%
  pivot_wider(names_from = `Parameter code`, values_from = `Analysis value`)

# Mettre les identifiants en noms de ligne
ADQS_D0_wide <- ADQS_D0_wide %>% column_to_rownames(var = "Subject identifier for the study")
ADSL_wide <- ADSL_wide %>% column_to_rownames(var = "Subject identifier for the study")
ADTRT_wide <- ADTRT_wide %>% column_to_rownames(var = "Subject identifier for the study")
ADVS_wide <- ADVS_wide %>% column_to_rownames(var = "Subject identifier for the study")

ADCO_wide <- ADCO %>%
  filter(`Analysis population` == "Yes", `Parameter code` == "COM") %>%
  select(`Subject identifier for the study`, `Parameter code`, `Analysis value`) %>%
  pivot_wider(names_from = `Parameter code`, values_from = `Analysis value`)
ADCO_wide <- ADCO_wide %>% column_to_rownames(var = "Subject identifier for the study")

# Convertir toutes les autres colonnes en numérique
ADQS_D0_wide <- ADQS_D0_wide%>% mutate_all(~ as.numeric(as.character(.)))

print(paste("nombre de patients participant à l'étude (Analysis population == Yes ) :", nrow(ADSL_wide)))
print(paste("nombre de patients participant au questionnaire d'intéret à D0 (Analysis population == Yes +`Visit ID` == D0) :", nrow(ADQS_D0_wide)))
print(paste("score global moyen observé à D0 :", mean(ADQS_D0_wide$SIMPADG)))

#seulement les questions et les questions d'impact pondéré (ou non pondéré)

ADQS_D0_wide_filter <- ADQS_D0_wide %>% select (`msas0`, `msas1`, `msas2`, `msas3`, `msas4`, `msas5`, `msas6`, `msas7`, `msas8`, `msas9`, `msas10`, `msas11`, `msas12`, `msas13`, `msas14`, `msas15`, `msas16`, `msas17`, `msas18`, `msas19`, `msas20`, `msas21`, `msas22`, `msas23`, `msas24`, `msas25`, `msas26`, `msas27`, `msas28`, `msas29`, `msas30`, `msas31`, `msas32`, `msas33`, `msas34`, `msas35`, `msas36`, `SIMPAQ2`, `SIMPAQ3`, `SIMPAQ4`, `SIMPAQ5`, `SIMPAQ7`, `SIMPAQ8`, `SIMPAQ9`, `SIMPAQ11`, `SIMPAQ12`, `SIMPAQ13`, `SIMPAQ15`, `SIMPAQ16`, `SIMPAQ17`, `SIMPAQ19`, `SIMPAQ20`, `SIMPAQ21`, `SIMPAQ23`, `SIMPAQ24`, `SIMPAQ26`, `SIMPAQ27`, `SIMPAQ30`, `SIMPAQ32`, `SIMPAQ33`, `SIMPAQ35`, `SIMPAQ36`, `SIMPAPQ2`, `SIMPAPQ3`, `SIMPAPQ4`, `SIMPAPQ5`, `SIMPAPQ7`, `SIMPAPQ8`, `SIMPAPQ9`, `SIMPAPQ11`, `SIMPAPQ12`, `SIMPAPQ13`, `SIMPAPQ15`, `SIMPAPQ16`, `SIMPAPQ17`, `SIMPAPQ19`, `SIMPAPQ20`, `SIMPAPQ21`, `SIMPAPQ23`, `SIMPAPQ24`, `SIMPAPQ26`, `SIMPAPQ27`, `SIMPAPQ30`, `SIMPAPQ32`, `SIMPAPQ33`, `SIMPAPQ35`, `SIMPAPQ36`, , `SIMPAD1`, `SIMPAD2`, `SIMPAD3`, `SIMPAD4`, `SIMPAD5`, `SIMPAD6`, `SIMPAD7`, `SIMPAD8`, `SIMPAD9`, `SIMPAD10`, `SIMPAP1`, `SIMPAP2`, `SIMPAP3`, `SIMPAP4`, `SIMPAP5`, `SIMPAP6`, `SIMPAP7`, `SIMPAP8`, `SIMPAP9`, `SIMPAP10`)


# Préparer une liste des dataframes à fusionner
dfs <- list(ADSL_wide, ADQS_D0_wide_filter, ADTRT_wide, ADVS_wide, ADCO_wide)

# Ajouter une colonne "Subject ID" à partir des rownames pour faire le join
dfs <- lapply(dfs, function(df) {
  df <- df %>% rownames_to_column(var = "Subject_ID")
  return(df)
})

# Fusionner tous les tableaux par "Subject_ID"
full_study <- reduce(dfs, full_join, by = "Subject_ID")

# Mettre à nouveau les identifiants en rownames si tu préfères
full_study <- full_study %>% column_to_rownames(var = "Subject_ID")

# Variables numériques (à vérifier si ce sont bien des colonnes numériques dans full_study)
clinical_cols <- c("Age (in years)", "HEIGHT", "WEIGHT", "BMI", "EDSS at inclusion...52" )

# Variables catégorielles
categorical_cols <- c("Gender","Number of dependent children", "Lives alone", "Number of grandchildren","Personal leisure activities", "Group leisure activities", "Form of MS")


##Variable catégorielle changé en binaire

# Nettoyage des enfants
full_study$Number_of_dependent_children <- as.numeric(full_study$`Number of dependent children`)

full_study <- full_study %>%
    mutate(
      is_female = ifelse(Gender == "Female", 1, 0),
      lives_alone = ifelse(`Lives alone` == "Yes", 1, 0),
      has_children = ifelse(`Number of dependent children` > 0, 1, 0),
      has_grandchildren = ifelse(full_study$`Number of grandchildren` != "No grandchild", 1, 0),
      leisure_personal = ifelse(`Personal leisure activities` == "Yes", 1, 0),
      leisure_group = ifelse(`Group leisure activities` == "Yes", 1, 0),
      ms_relapsing = ifelse(`Form of MS` == "Relapsing remitting", 1, 0),
      ms_secondary = ifelse(`Form of MS` == "Secondarily progressive", 1, 0),
      ms_primary = ifelse(`Form of MS` == "Primary progressive", 1, 0)
    )
  
cat_vars <- c("is_female", "lives_alone", "has_children", "has_grandchildren",
                "leisure_personal", "leisure_group",
                "ms_relapsing", "ms_secondary", "ms_primary")


questions_cols_non_pond <- c("SIMPAQ2", "SIMPAQ3", "SIMPAQ4", "SIMPAQ5", "SIMPAQ7", "SIMPAQ8", "SIMPAQ9", "SIMPAQ11", "SIMPAQ12", "SIMPAQ13", "SIMPAQ15", "SIMPAQ16", "SIMPAQ17", "SIMPAQ19", "SIMPAQ20", "SIMPAQ21", "SIMPAQ23", "SIMPAQ24", "SIMPAQ26", "SIMPAQ27", "SIMPAQ30", "SIMPAQ32", "SIMPAQ33", "SIMPAQ35", "SIMPAQ36")

#SIMPAQX : Score for impact question X. 

questions_cols_pond <- c("SIMPAPQ2", "SIMPAPQ3", "SIMPAPQ4",  "SIMPAPQ5", "SIMPAPQ7", "SIMPAPQ8", "SIMPAPQ9", "SIMPAPQ11", "SIMPAPQ12","SIMPAPQ13", "SIMPAPQ15", "SIMPAPQ16", "SIMPAPQ17", "SIMPAPQ19", "SIMPAPQ20","SIMPAPQ21", "SIMPAPQ23", "SIMPAPQ24", "SIMPAPQ26", "SIMPAPQ27", "SIMPAPQ30", "SIMPAPQ32", "SIMPAPQ33", "SIMPAPQ35", "SIMPAPQ36")


#SIMPAPQX : Weigthed Score for impact question X. 

score_dimension_dimportance_non_pond <- c("SIMPAD1", "SIMPAD2", "SIMPAD3", "SIMPAD4", "SIMPAD5", "SIMPAD6", "SIMPAD7", "SIMPAD8", "SIMPAD9", "SIMPAD10")

#SIMPADX : X = [1, 10] Score de la Dimension d’importance X. Analysis value = [0, 100] il y a des valeurs NA. 

score_dimension_dimportance_pond <- c("SIMPAP1", "SIMPAP2", "SIMPAP3", "SIMPAP4", "SIMPAP5", "SIMPAP6", "SIMPAP7", "SIMPAP8", "SIMPAP9", "SIMPAP10")

```

## Sélection des variables d'intérêts pour le clustering

```{r Creation dataframe pour clustering sur variable clinique avec choix variables_David, echo=FALSE}
set.seed(123)

df_variables_David <- full_study %>% select(`Gender`,`Personal leisure activities`, `Group leisure activities`, `BMI`, `No leisure activities`, `Time since MS diagnosis (in years)`, `Ability to walk without technical mobility aids`, `Professional situation`, `Someone regularly helps at home with everyday tasks`, `Age`)


#j'ai enlevé leaves alone, at least one background treatment et at least one symptomatic treatment


# #`Professional situation` : Active, on sick leave, Other
   df_variables_David <- df_variables_David %>%
     dplyr::mutate(`Professional situation` = case_when(
       `Professional situation` == "Active" ~ "Active",
       `Professional situation` == "On sick leave because of my health" ~ "On sick leave",
       `Professional situation` == "Retired" ~ "Retired",
       TRUE ~ "Other"
     )) %>%
     dplyr::mutate(`Professional situation` = factor(`Professional situation`, levels = c("Active", "On sick leave", "Other", "Retired")))
   
   
   
   ## `Ability to walk without technical mobility aids` à renommer
  df_variables_David <- df_variables_David %>%
  dplyr::mutate(`Ability to walk without technical mobility aids` = recode(
    `Ability to walk without technical mobility aids`,
    "Always requires assistance (cane, walker…)" = "Always assisted",
    "Does not require any assistance" = "Independent",
    "In a wheelchair" = "Wheelchair",
    "In an electric wheelchair" = "Electric wheelchair",
    "Requires occasional assistance (cane, carer…)" = "Occasional assistance"
  ))
   
df_variables_David <- df_variables_David %>%
  dplyr::mutate(
    need_help_to_walk = case_when(
      `Ability to walk without technical mobility aids` == "Independent" ~ "1",
      `Ability to walk without technical mobility aids` == "Occasional assistance" ~ "2",
      `Ability to walk without technical mobility aids` %in% c("Wheelchair", "Electric wheelchair") ~ "3",
      `Ability to walk without technical mobility aids` == "Always assisted" ~ "4",
      TRUE ~ NA_character_
    ),
    need_help_to_walk = factor(need_help_to_walk, levels = c("1", "2", "3", "4"),
                               labels = c("Independent", "Occasional assistance", "In a Wheelchair (electric or not", "Always assisted"))
  )%>% select(-`Ability to walk without technical mobility aids`)

df <- df_variables_David

summary(df)

```

## Résultat clustering FAMD + PAM

```{r Clustering avec PAM , echo=FALSE}

##préparation des variables catégorielles : changement en factor
numeric_cols <- c("BMI", "Time since MS diagnosis (in years)")
cat_cols <- setdiff(names(df), c(numeric_cols, "cluster_pam"))

df_variables_David <- df_variables_David %>%
  dplyr::mutate(across(all_of(cat_cols), as.factor))

df_famd <- df_variables_David %>%
  dplyr::mutate(across(where(is.character), as.factor)) %>%
  dplyr::mutate(across(everything(), ~ ifelse(. %in% c("Yes", "No"), as.factor(.), .))) %>% dplyr::mutate(across(everything(), ~ ifelse(. %in% c(1, 0), as.factor(.), .)))


df_famd <- df_famd %>%
  dplyr::mutate(across(all_of(cat_cols), as.factor))


df_encoded <- df_variables_David %>%
  mutate(across(all_of(cat_cols), ~ as.numeric(as.factor(.))))

df_encoded <- df_encoded %>%
  mutate(across(all_of(numeric_cols), as.numeric))

colnames(df_encoded) <- c(
  "Gender", "Pers_leisure", "Group_leisure", "BMI", "No_leisure",
  "MS_years","Job_status", "Help_at_home", "Age", "Walk_no_aid"
)

cor_matrix <- cor(df_encoded, use = "pairwise.complete.obs", method = "pearson")
library(corrplot)

corrplot(cor_matrix,
         method = "color",
         type = "upper",
         addCoef.col = "black",   # ajoute les valeurs numériques
         number.cex = 0.5,        # taille des nombres (réduit ici)
         tl.col = "black",
         tl.cex = 0.6,
         tl.srt = 45)


library(FactoMineR)
library(cluster)
library(dplyr)

res_famd <- FAMD(df_famd, ncp = 30, graph = FALSE)

# Visualisation des éboulis pour choisir le nombre de dimensions
fviz_screeplot(res_famd, addlabels = TRUE)

# Extraire les dimensions principales
famd_dims <- as.data.frame(res_famd$ind$coord[, 1:5])  # 5 premières composantes

# PAM avec k = 6
pam_famd <- pam(famd_dims, k = k_user)

# Ajouter les clusters au jeu initial
df_famd$cluster_famd <- as.factor(pam_famd$clustering)


 ggplot(famd_dims, aes(x = Dim.1, y = Dim.2, color = df_famd$cluster_famd)) +
   geom_point(size = 3, alpha = 0.8) +
   stat_ellipse(type = "norm", linetype = "dashed") +
   labs(title = "Clustering PAM sur FAMD (Dim 1 et 2)", color = "Cluster") +
   theme_minimal()

 library(plotly)

cluster_colors <- c(
  "#F28C8C",  # rouge clair (cluster 1)
  "#B89A00",  # jaune olive (cluster 2)
  "#3CB44B",  # vert (cluster 3)
  "#00BCD4",  # turquoise (cluster 4)
  "#4F81BD",  # bleu (cluster 5)
  "#F781F3",  # rose (cluster 6)
  "#FF7F0E",  # orange (cluster 7)
  "#7E57C2"   # violet (cluster 8)
)


 plot_ly(famd_dims, x = ~Dim.1, y = ~Dim.2, z = ~Dim.3,
         color = df_famd$cluster_famd,
         colors = cluster_colors,
         type = "scatter3d", mode = "markers",
         marker = list(size = 4)) %>%
   layout(title = "MDS 3D - Clustering PAM sur FAMD")

 print(table(df_famd$cluster_famd))


# Nombre d'individus
n_individus <- nrow(df_famd)

# Identifier variables numériques
numeric_cols <- c("BMI", "Time since MS diagnosis (in years)")
n_numeric <- length(numeric_cols)

# Identifier variables catégorielles (déjà converties en factor)
cat_cols <- setdiff(names(df_famd), c(numeric_cols, "cluster_pam"))
cat_cols <- cat_cols[sapply(df_famd[, cat_cols], is.factor)]

# Nombre total de modalités (une par modalité sauf la référence)
n_modalities <- sum(sapply(df_famd[, cat_cols], nlevels)) - length(cat_cols)
# Nombre total de colonnes dans la matrice transformée
n_total_cols <- n_numeric + n_modalities

# Nombre maximal de dimensions possibles
ncp_max <- min(n_total_cols, n_individus - 1)


# Affichage
cat("Nombre d'individus =", n_individus, "\n")
cat("Nombre de variables numériques =", n_numeric, "\n")
cat("Nombre de modalités qualitatives (dummies) =", n_modalities, "\n")
cat("Nombre total de colonnes après transformation =", n_total_cols, "\n")
cat("👉 Nombre maximum de dimensions (ncp) =", ncp_max, "\n")

res_famd <- FAMD(df_famd, ncp = ncp_max)

fviz_screeplot(res_famd, addlabels = TRUE, ncp = 16)


```

## Silhouette et métriques + analyse des patients avec silhouette négative

```{r Silhouette et metriques, echo=FALSE}
                           ###### SILHOUETTE ET METRIQUES #####

library(cluster)

# silhouette sur les 5 premières dimensions FAMD
sil <- silhouette(pam_famd)
mean_silhouette <- mean(sil[, "sil_width"])

# Affichage
print(paste("Silhouette moyenne =", round(mean_silhouette, 3)))
fviz_silhouette(sil)

library(clusterCrit)

# Calcul d'indicateurs internes sur les données FAMD (numériques uniquement)
internal_metrics <- intCriteria(
  as.matrix(famd_dims),                       # matrice des points FAMD
  as.integer(pam_famd$clustering),            # vecteur de clusters
  c("Calinski_Harabasz", "Dunn", "Davies_Bouldin")
)

print(paste("Silhouette moyenne =", round(mean_silhouette, 3)))
print(internal_metrics)


sil_widths <- sapply(2:10, function(k) {
  pam_k <- pam(famd_dims, k = k)
  mean(silhouette(pam_k)[, "sil_width"])
})

plot(2:10, sil_widths, type = "b", pch = 19,
     xlab = "k (nombre de clusters)", ylab = "Silhouette moyenne",
     main = "Choix du nombre de clusters selon la silhouette")

         ###### ANALYSE DES PATIENTS AVEC UNE SIHOUETTE NEGATIVE ######


# Calcul des silhouettes
sil <- silhouette(pam_famd)
sil_df <- as.data.frame(sil)

# Filtrer les individus à silhouette négative
sil_neg <- sil_df[sil_df$sil_width < 0, ]

# Nombre et pourcentage d'individus concernés
nb_neg <- nrow(sil_neg)
pct_neg <- round(100 * nb_neg / nrow(sil_df), 1)

cat("Nombre d'individus à silhouette négative :", nb_neg, "\n")
cat("Pourcentage d'individus à silhouette négative :", pct_neg, "%\n")

# Récupérer les identifiants si le dataframe de base a des rownames
if (!is.null(rownames(df))) {
  sil_neg$ID <- rownames(df)[as.integer(rownames(sil_neg))]
}
# Ajouter l'information de cluster assigné
sil_neg$cluster <- pam_famd$clustering[rownames(sil_neg)]
# Analyse des profils des individus mal classés (facultatif : fusionner avec df initial)
df_neg <- df_variables_David[rownames(sil_neg), ]
df_neg$cluster_famd <- sil_neg$cluster  # Ajout du cluster dans le dataframe

# Afficher un aperçu

summary(df_neg)
df_neg$cluster_famd <- as.factor(df_neg$cluster_famd)

cat_cols <- setdiff(names(df_famd), c(numeric_cols, "cluster_famd"))


print(df_neg)


boxplots_neg <- lapply(numeric_cols, function(var) {
  ggplot(df_neg, aes(x = cluster_famd, y = .data[[var]], fill = cluster_famd)) +
    geom_boxplot() +
    labs(title = paste("Boxplot -", var), x = "Cluster", y = var) +
    scale_fill_manual(values = cluster_colors) +
    theme_minimal()
})

library(dplyr)

barplots_neg <- lapply(cat_cols, function(var) {
  df_plot <- df_neg %>%
    group_by(cluster_famd, .data[[var]]) %>%
    summarise(n = n(), .groups = "drop") %>%
    group_by(cluster_famd) %>%
    mutate(
      pct = round(100 * n / sum(n), 1),
      label = paste0(pct, "%")
    )

  ggplot(df_plot, aes(x = .data[[var]], y = pct, fill = cluster_famd)) +
    geom_bar(stat = "identity", position = position_dodge(width = 0.9)) +
    geom_text(aes(label = label, y = pct / 2), 
          position = position_dodge(width = 0.9), size = 3, color = "white") +
    labs(title = paste("Distribution de", var, "- Patients à silhouette négative"),
         x = var, y = "Pourcentage") +
    scale_fill_manual(values = cluster_colors) +
    theme_minimal()
})

library(gridExtra)

# Exemple : afficher les 2 premiers plots de chaque type
do.call("grid.arrange", c(boxplots_neg[1], ncol = 2))
do.call("grid.arrange", c(barplots_neg[1:2], ncol = 1))
do.call("grid.arrange", c(barplots_neg[3:4], ncol = 1))
do.call("grid.arrange", c(barplots_neg[5:6], ncol = 1))
do.call("grid.arrange", c(barplots_neg[7:8], ncol = 1))

library(cluster)
library(clusterCrit)

# Initialisation des vecteurs
davies_values <- numeric()
calinski_values <- numeric()
silhouette_values <- numeric()

for (k in 2:10) {
  pam_k <- pam(famd_dims, k = k)
  crit <- intCriteria(
    as.matrix(famd_dims),
    as.integer(pam_k$clustering),
    c("Davies_Bouldin", "Calinski_Harabasz")
  )
  davies_values[k - 1] <- crit$davies_bouldin
  calinski_values[k - 1] <- crit$calinski_harabasz
  silhouette_values[k - 1] <- mean(silhouette(pam_k)[, "sil_width"])
}

library(tibble)

df_metrics <- tibble(
  k = 2:10,
  Davies_Bouldin = davies_values,
  Calinski_Harabasz = calinski_values,
  Silhouette = silhouette_values
)


p1 <- ggplot(df_metrics, aes(x = k, y = Davies_Bouldin)) +
  geom_line(color = "#F28C8C", size = 1.2) +
  geom_point(color = "#F28C8C", size = 2) +
  labs(title = "Indice Davies-Bouldin", x = "k", y = "Valeur") +
  theme_minimal()

p2 <- ggplot(df_metrics, aes(x = k, y = Calinski_Harabasz)) +
  geom_line(color = "#79C7C5", size = 1.2) +
  geom_point(color = "#79C7C5", size = 2) +
  labs(title = "Indice Calinski-Harabasz", x = "k", y = "Valeur") +
  theme_minimal()

p3 <- ggplot(df_metrics, aes(x = k, y = Silhouette)) +
  geom_line(color = "#8E7DBE", size = 1.2) +
  geom_point(color = "#8E7DBE", size = 2) +
  labs(title = "Silhouette moyenne", x = "k", y = "Valeur") +
  theme_minimal()

library(gridExtra)

grid.arrange(p1, p2, p3, ncol = 3)

# Recréer sil_df complet depuis l'objet silhouette
sil_df <- as.data.frame(silhouette(pam_famd))

# Extraire les individus à silhouette négative
sil_neg <- sil_df[sil_df$sil_width < 0, ]

# Ajouter le cluster actuellement assigné
sil_neg$cluster <- pam_famd$clustering[rownames(sil_neg)]

# Ajouter le cluster suggéré et b(i)
sil_neg$suggested_cluster <- sil_neg$neighbor       # Cluster voisin le plus proche
sil_neg$b_i <- sil_neg$neighbor_dist                # Distance moyenne vers ce cluster

```

## Description par cluster des variables utilisées pour le clustering

```{r Description par cluster des variables utilisées pour le clustering, echo=FALSE}
 
  ##### DESCRIPTIONS DES VARIABLES UTILISEES DANS LE CLUSTERING #######


numeric_cols <- c("BMI", "Time since MS diagnosis (in years)")
# Colonnes catégorielles = toutes les autres sauf cluster + numériques
cat_cols <- setdiff(names(df_famd), c(numeric_cols, "cluster_famd"))

df_variables_David_2 <- df_variables_David

df_variables_David_2$cluster_famd <- df_famd$cluster_famd


boxplots <- lapply(numeric_cols, function(col) {
  ggplot(df_famd, aes(x = cluster_famd, y = .data[[col]], fill = cluster_famd)) +
    geom_boxplot() +
    labs(title = col, x = "Cluster", y = col) +
    scale_fill_manual(values = cluster_colors[1:length(unique(df_famd$cluster_famd))]) +
    theme_minimal()
})

barplots <- lapply(cat_cols, function(col) {
  data_plot <- df_variables_David_2 %>%
    group_by(cluster_famd, .data[[col]]) %>%
    summarise(n = n(), .groups = "drop") %>%
    group_by(cluster_famd) %>%
    mutate(
      pct = round(100 * n / sum(n), 1),
      label = paste0(pct, "%"),
      vjust_label = ifelse(pct > 15, 1.2, -0.4),
      text_color = "black"
    )

  ggplot(data_plot, aes(x = .data[[col]], y = pct, fill = cluster_famd)) +
    geom_bar(stat = "identity", position = position_dodge(width = 0.9)) +
    geom_text(
      aes(label = label, vjust = vjust_label, color = text_color),
      position = position_dodge(width = 0.9),
      size = 2,
      show.legend = FALSE
    ) +
    scale_color_identity() +
    scale_fill_manual(values = cluster_colors[1:length(unique(df_variables_David_2$cluster_famd))]) +
    labs(title = col, x = col, y = "Proportion (%) dans le cluster") +
    theme_minimal() +
    theme(axis.text.x = element_text(angle = 45, hjust = 1))
})


library(gridExtra)

# Boxplots
do.call("grid.arrange", c(boxplots, ncol = 2))

# Barplots (si trop nombreux, en lots de 6)
do.call("grid.arrange", c(barplots[1:2], ncol = 1))
do.call("grid.arrange", c(barplots[3:4], ncol = 1))
do.call("grid.arrange", c(barplots[5:6], ncol = 1))
do.call("grid.arrange", c(barplots[7], ncol = 1))

# do.call("grid.arrange", c(barplots[7:12], ncol = 2))  # si tu as plus de 6 variables

```

## Bootstrap

B = 50

```{r Bootstrap, echo=FALSE}


df_famd_2 <- df_famd
df_famd_2$ID <- as.character(1:nrow(df_famd_2))
rownames(df_famd_2) <- df_famd_2$ID
ids <- df_famd_2$ID
n <- length(ids)
B <- 50
k <- k_user

# Initialisation des matrices
pair_counts <- matrix(0, nrow = n, ncol = n)
coclust_matrix <- matrix(0, nrow = n, ncol = n)
rownames(pair_counts) <- ids
colnames(pair_counts) <- ids
rownames(coclust_matrix) <- ids
colnames(coclust_matrix) <- ids


# matrice co_clust = nombre de fois ou les individus ont été dans le même cluster
# matrice pair_counts = nombre de fois ou les patients sont présents ensemble dans un df_noisy
#co_ratio = co_clust/pair_counts pour représenter le fait que  deux individus sont souvent dans le même cluster, lorsqu'ils sont présents ensemble dans les données :

noise_level <- 0.05  # par exemple, 5% du range de chaque variable numérique et pour les variables catégorielles, 5 % des lignes aléatoirement modifiées par autre modalité

for (b in 1:B) {
  boot_indices <- sample(1:nrow(df_famd_2), size = nrow(df_famd_2), replace = TRUE)
  df_noisy <- df_famd_2[boot_indices, ]

  # Ajouter du bruit aux variables numériques
  for (col in numeric_cols) {
    range_col <- max(df_noisy[[col]], na.rm = TRUE) - min(df_noisy[[col]], na.rm = TRUE)
    noise <- rnorm(nrow(df_noisy), mean = 0, sd = noise_level * range_col)
    df_noisy[[col]] <- df_noisy[[col]] + noise
  }
  
# Ajouter du bruit aux variables catégorielles (~5 % des lignes perturbées)
for (col in setdiff(names(df_noisy), c(numeric_cols, "ID"))) {
  Variables <- unique(df_noisy[[col]])
  if (length(Variables) > 1) {
    n_perturb <- round(noise_level * nrow(df_noisy))
    idx_to_perturb <- sample(1:nrow(df_noisy), size = n_perturb)

    for (i in idx_to_perturb) {
      original_val <- df_noisy[[col]][i]
      new_val <- sample(Variables[Variables != original_val], 1)  # choisir une autre modalité
      df_noisy[[col]][i] <- new_val
    }
  }
}
  df_noisy <- df_noisy %>%
    mutate(across(!all_of(c(numeric_cols, "ID")), as.factor))

  gower_noisy <- daisy(df_noisy %>% select(-ID), metric = "gower")
  pam_noisy <- pam(gower_noisy, k = k, diss = TRUE)

  clusters <- pam_noisy$clustering
  boot_ids <- df_noisy$ID

  for (i in 1:(length(boot_ids) - 1)) {
    for (j in (i + 1):length(boot_ids)) {
      id_i <- boot_ids[i]
      id_j <- boot_ids[j]

      if (id_i %in% ids && id_j %in% ids) {
        pair_counts[id_i, id_j] <- pair_counts[id_i, id_j] + 1
        pair_counts[id_j, id_i] <- pair_counts[id_j, id_i] + 1

        if (clusters[i] == clusters[j]) {
          coclust_matrix[id_i, id_j] <- coclust_matrix[id_i, id_j] + 1
          coclust_matrix[id_j, id_i] <- coclust_matrix[id_j, id_i] + 1
        }
      }
    }
  }
}


co_ratio <- matrix(0, nrow = n, ncol = n)
rownames(co_ratio) <- ids
colnames(co_ratio) <- ids

for (i in 1:n) {
  for (j in 1:n) {
    if (pair_counts[i, j] > 0) {
      co_ratio[i, j] <- coclust_matrix[i, j] / pair_counts[i, j]
    } else {
      co_ratio[i, j] <- 0
    }
  }
}
library(pheatmap)

# Étape 1 : matrice de copie
co_ratio_colored <- co_ratio

# Étape 2 : assigner une valeur spéciale sur la diagonale
diag(co_ratio_colored) <- 1.01  # une valeur supérieure à la max normale (1.0)

# Étape 3 : créer une palette de couleurs étendue
my_colors <- c(
  colorRampPalette(c("white", "#E0DAF7", "#8E7DBE"))(100),  # de 0 à 1
  "#FF5C5C"  # rouge pour la diagonale
)

# Étape 4 : ajuster les breaks
my_breaks <- c(seq(0, 1, length.out = 101), 1.01)

# Étape 5 : heatmap avec la diagonale colorée
pheatmap(co_ratio_colored,
         cluster_rows = TRUE,
         cluster_cols = TRUE,
         color = my_colors,
         breaks = my_breaks,
         main = "Matrice de co-clustering (diagonale rouge = les deux mêmes)",
         show_rownames = FALSE,
         show_colnames = FALSE)


```

## Stabilité et graph

Évaluer à quel point les clusters obtenus sont stables face à des perturbations des données (ici, simulées indirectement via une matrice de co-clustering).

```{r Stabilité et graph, echo=FALSE}

library(fpc)


res_famd <- FAMD(df_famd, ncp = 10, graph = FALSE)

famd_dims <- res_famd$ind$coord

# clusterboot avec données numériques issues de la FAMD
res_stab <- clusterboot(
  famd_dims,
  B = 50,
  bootmethod = "boot",
  clustermethod = pamkCBI,
  krange = k_user,        # ou k = 6 directement
  seed = 123,
  count = TRUE,
  showplots = FALSE
)


df_jaccard <- data.frame(
  Cluster = paste0("Cluster_", 1:k),
  Jaccard = res_stab$bootmean
)

ggplot(df_jaccard, aes(x = Cluster, y = Jaccard, fill = Jaccard)) +
  geom_col(width = 0.6) +
  geom_text(aes(label = round(Jaccard, 3)), 
            vjust = -0.5, size = 4, color = "black") +
  geom_hline(yintercept = 0.85, linetype = "dashed", color = "darkgreen") +
  geom_hline(yintercept = 0.7, linetype = "dashed", color = "orange") +
  geom_hline(yintercept = 0.6, linetype = "dashed", color = "red") +
  scale_fill_gradient(
    low = "#F28C8C", high = "#8E7DBE",
    limits = c(0, 1)  # 👈 fixe l'échelle de 0 à 1
  ) +
  labs(
    title = "Stabilité des clusters (Jaccard Index)",
    y = "Jaccard Similarity", x = ""
  ) +
  theme_minimal()

best_k <- res_stab$result$nc

print(best_k)
#ligne verte : haute stabilité
#ligne orange : stabilité moyenne à bonne
#ligne rouge : seuil critique, en dessous cluster instable

```

## Qcluster lift value

```{r Qcluster lift value, echo=FALSE,  results='asis'}
df_variables_David_2 <- df_variables_David_2 %>%
  dplyr::mutate(
    BMIC = full_study[rownames(df_variables_David_2), "BMIC"],
    `Time since MS diagnosis` = full_study[rownames(df_variables_David_2), "Time since MS diagnosis"]
  )

df_variables_David_2 <- df_variables_David_2 %>%
  dplyr::mutate(
    BMIC = as.character(BMIC),
    `Time since MS diagnosis` = as.character(`Time since MS diagnosis`)
  )


cat_cols <- c(cat_cols, "BMIC", "Time since MS diagnosis")

compute_lift_table <- function(df_variables_David_2, cluster_col, cat_vars) {
  result_list <- list()

  for (var in cat_vars) {
    tab <- df_variables_David_2 %>%
      dplyr::count(.data[[var]], .data[[cluster_col]]) %>%
      rename(modality = 1, cluster = 2, count = n) %>%
      mutate(modality = as.character(modality))  # 🔧 convertit tout en texte

    cluster_totals <- df_variables_David_2 %>%
      dplyr::count(.data[[cluster_col]]) %>%
      rename(cluster = 1, cluster_total = n)

    global_totals <- df_variables_David_2 %>%
      dplyr::count(.data[[var]]) %>%
      rename(modality = 1, total_modality = n) %>%
      mutate(modality = as.character(modality))  # 🔧 ici aussi

    tab <- tab %>%
      left_join(cluster_totals, by = "cluster") %>%
      left_join(global_totals, by = "modality") %>%
      mutate(
        prevalence_cluster = count / cluster_total,
        prevalence_global = total_modality / nrow(df_variables_David_2),
        lift = prevalence_cluster / prevalence_global,
        variable = var
      ) %>%
      select(variable, modality, cluster, prevalence_cluster, prevalence_global, lift) %>%
      arrange(variable, modality, cluster)

    result_list[[var]] <- tab
  }

  bind_rows(result_list)
}

cat_cols <- setdiff(names(df_variables_David_2), c("cluster_famd", numeric_cols))  # ou ta propre liste
lift_table <- compute_lift_table(df_variables_David_2, cluster_col = "cluster_famd", cat_vars = cat_cols)


library(dplyr)
library(tidyr)

# 1. Reformater les prévalences
prev_wide <- lift_table %>%
  select(variable, modality, cluster, prevalence_cluster, prevalence_global) %>%
  pivot_wider(
    names_from = cluster,
    values_from = prevalence_cluster,
    names_prefix = "prev_C"
  ) %>%
  distinct()

# 2. Reformater les lifts
lift_wide <- lift_table %>%
  select(variable, modality, cluster, lift) %>%
  pivot_wider(
    names_from = cluster,
    values_from = lift,
    names_prefix = "lift_C"
  ) %>%
  distinct()

# 3. Joindre les deux
final_table <- prev_wide %>%
  left_join(lift_wide, by = c("variable", "modality")) %>%
  rename(cohort = prevalence_global)

# 4. Arranger l’ordre des colonnes
final_table <- final_table %>%
  select(variable, modality, starts_with("prev_C"), cohort, starts_with("lift_C"))


library(formattable)

# Fonction de couleur conditionnelle
lift_color <- function(x) {
  if (is.na(x)) return("white")
  if (x < 0.5) return("#C6DBEF")        # light blue
  if (x < 1.0) return("#6BAED6")        # blue
  if (x < 1.3) return("#FDD835")        # yellow
  return("#81C784")                     # green
}

# # Appliquer formattable
# formattable(
#   final_table,
#   list(
#     lift_C1 = formatter("span", style = ~ style(background = sapply(lift_C1, lift_color))),
#     lift_C2 = formatter("span", style = ~ style(background = sapply(lift_C2, lift_color))),
#     lift_C3 = formatter("span", style = ~ style(background = sapply(lift_C3, lift_color)))
#   )
# )

# Compter n patients par cluster
cluster_n <- df_variables_David_2 %>%
  group_by(cluster_famd) %>%
  summarise(n = n(), .groups = "drop")

# Ajouter le % dans un named vector
cluster_percent <- round(100 * cluster_n$n / sum(cluster_n$n), 1)
cluster_labels <- paste0("C", cluster_n$cluster_famd, "\n(n = ", cluster_n$n, ", ", cluster_percent, "%)")
names(cluster_labels) <- paste0("prev_C", cluster_n$cluster_famd)

library(reactable)

# Palette de couleurs pour lift
lift_color <- function(x) {
  if (is.na(x)) return("white")
  if (x < 0.5) return("#C6DBEF")
  if (x < 1.0) return("#6BAED6")
  if (x < 1.3) return("#FDD835")
  return("#81C784")
}

# Appliquer les styles colorés aux lift columns
color_cells <- function(column) {
  colDef(style = function(value) {
    list(background = lift_color(value), fontWeight = "bold")
  }, align = "center", format = colFormat(digits = 2))
}

library(reactable)

# Définir les étiquettes de colonnes (avec n et %)
cluster_n <- df_variables_David_2 %>% dplyr::count(cluster_famd)
cluster_percent <- round(100 * cluster_n$n / sum(cluster_n$n), 1)
cluster_labels <- paste0("C", cluster_n$cluster_famd, "\n(n = ", cluster_n$n, ", ", cluster_percent, "%)")
names(cluster_labels) <- paste0("prev_C", cluster_n$cluster_famd)

# Fonction couleur lift
lift_color <- function(x) {
  if (is.na(x)) return("white")
  if (x < 0.5) return("#C6DBEF")        # light blue
  if (x < 1.0 ) return("#6BAED6")        # blue
  if (x < 1.3) return("#FDD835")        # yellow
  return("#81C784")                     # green
}

# Fonction de style des cellules lift
color_cells <- function(x) {
  colDef(
    style = function(value) {
      list(
        background = lift_color(value),
        fontWeight = "bold",
        fontSize = "12px",     # plus grand texte
        padding = "2px 4px"
      )
    },
    align = "center",
    format = colFormat(digits = 2),
    minWidth = 40,  # ⬅️ fixe la largeur minimum
    maxWidth = 50   # ⬅️ fixe la largeur maximum
  )
}

style_prev_cells <- function() {
  colDef(
    align = "center",
    format = colFormat(digits = 2),
    style = list(
      fontSize = "12px",
      padding = "2px 4px"
    ),
    minWidth = 40,
    maxWidth = 50
  )
}

# Noms de colonnes attendus
lift_cols <- paste0("lift_C", seq_len(k_user))
prev_cols <- paste0("prev_C", seq_len(k_user))

# Optionnel: sécuriser si certaines colonnes manquent
# (pratique si ton tableau varie selon les choix)
lift_cols <- intersect(lift_cols, names(final_table))
prev_cols <- intersect(prev_cols, names(final_table))

# Colonnes fixes
base_cols <- list(
  variable = colDef(name = "Variables", align = "left", style = list(width = "100px")),
  modality = colDef(name = "Modality", align = "center", style = list(width = "70px")),
  cohort   = colDef(
    name = "Cohort\n(100%)",
    format = colFormat(percent = TRUE, digits = 1),
    align = "center",
    style = list(width = "40px")
  )
)

# Colonnes lift générées
lift_defs <- setNames(
  lapply(lift_cols, color_cells),
  lift_cols
)

# Colonnes prev générées
prev_defs <- setNames(
  lapply(prev_cols, function(x) style_prev_cells()),
  prev_cols
)

# Assemblage final pour reactable()
cols_all <- c(base_cols, lift_defs, prev_defs)

reactable(
  final_table,
  columns = cols_all,
  bordered = TRUE,
  highlight = TRUE,
  defaultPageSize = nrow(final_table),
  style = list(
    fontFamily = "Arial",
    fontSize = "12px",
    width = "100%",
    lineHeight = "1.1"
  )
)


lift_cols <- paste0("lift_C", seq_len(k_user))
prev_cols <- paste0("prev_C", seq_len(k_user))

# (Optionnel mais recommandé) évite l'erreur si colonnes absentes
lift_cols <- intersect(lift_cols, names(final_table))
prev_cols <- intersect(prev_cols, names(final_table))

base_cols <- list(
  variable = colDef(name = "Variables", align = "left", style = list(width = "100px")),
  modality = colDef(name = "Modality", align = "center", style = list(width = "70px")),
  cohort   = colDef(
    name = "Cohort\n(100%)",
    format = colFormat(percent = TRUE, digits = 1),
    align = "center",
    style = list(width = "40px")
  )
)

lift_defs <- setNames(lapply(lift_cols, color_cells), lift_cols)
prev_defs <- setNames(lapply(prev_cols, function(x) style_prev_cells()), prev_cols)

cols_all <- c(base_cols, lift_defs, prev_defs)

htmlwidgets::saveWidget(
  reactable::reactable(
    final_table,
    columns = cols_all,
    bordered = TRUE,
    highlight = TRUE,
    defaultPageSize = nrow(final_table),
    style = list(
      fontFamily = "Arial",
      fontSize = "12px",
      width = "100%",
      lineHeight = "1.1"
    )
  ),
  file = "tableau_lift_clusters_interactif.html"
)


```

## Etude de l'évolution des scores avec ajout de D360

```{r Création dataframe a partir du fichier avec D360, echo=FALSE}
library(readxl)
library(dplyr)

file_path <- "Q:/3 - NIS/PDC/FOCAL-MS2/Svetlana stage 2025/CLUSTERING/Table ADAM ADQS (basé sur l'extraction du 22052025).csv"

# Lire la seule feuille (pas besoin de spécifier "sheet")
df_adqs <- read.csv(file_path, sep = ";", header = TRUE, check.names = FALSE)

# Filtrer tout de suite après
df_adqs <- df_adqs %>%
  filter(`Visit ID` %in% c("D0", "D15", "D30", "D360"))

# Sauvegarder pour ne pas devoir relire l'Excel
saveRDS(df_adqs, "ADQS_360_filtered.rds")

# Séparer par visite si besoin
list_of_ADQS_Visit <- split(df_adqs, df_adqs$`Visit ID`)

```

## Score globaux non pondérés

```{r Création dataframe pour évolution SIMPADG, echo=FALSE}
#df_famd : patient avec cluster et variables clusters

#ADQS <- readRDS(ADQS_360.rds)
#list_of_ADQS_Visit <- split(ADQS, ADQS$`Visit ID`)
# 2. Filtrage des SIMPADG
simpadg_d0 <- list_of_ADQS_Visit[['D0']] %>%
  dplyr::filter(`Parameter code` == "SIMPADG") %>%
  dplyr::select(ID = `Subject identifier for the study`, D0 = `Analysis value`)

simpadg_d15 <- list_of_ADQS_Visit[['D15']] %>%
  filter(`Parameter code` == "SIMPADG") %>%
  select(ID = `Subject identifier for the study`, D15 = `Analysis value`)

simpadg_d30 <- list_of_ADQS_Visit[['D30']] %>%
  filter(`Parameter code` == "SIMPADG") %>%
  select(ID = `Subject identifier for the study`, D30 = `Analysis value`)

simpadg_d360 <- list_of_ADQS_Visit[['D360']] %>%
  filter(`Parameter code` == "SIMPADG") %>%
  select(ID = `Subject identifier for the study`, D360 = `Analysis value`)

# 3. Fusionner les fichiers entre eux
df_scores <- simpadg_d0 %>%
  full_join(simpadg_d15, by = "ID") %>%
  full_join(simpadg_d30, by = "ID")%>%
  full_join(simpadg_d360, by = "ID")

df_cluster <- df_famd %>% select("cluster_famd")

final_df <- df_cluster %>%
  tibble::rownames_to_column(var = "ID") %>%  # extrait les rownames dans une colonne nommée "ID"
  left_join(df_scores, by = "ID")

# 5. (Optionnel) Voir un aperçu
head(final_df)


library(dplyr)
library(tidyr)


# Mettre en long format
df_long_counts <- final_df %>%
  pivot_longer(cols = c(D0, D15, D30, D360), names_to = "Visite", values_to = "Score") %>%
  filter(!is.na(Score)) %>%  # conserver uniquement les valeurs non manquantes
  count(Visite)

# Plot
ggplot(df_long_counts, aes(x = Visite, y = n, fill = Visite)) +
  geom_bar(stat = "identity", width = 0.6) +
  geom_text(aes(label = n), vjust = -0.5, size = 5) +
  labs(
    title = "Nombre de patients avec une valeur SIMPADG disponible",
    x = "Visite",
    y = "Nombre de patients"
  ) +
  theme_minimal(base_size = 14)

df_activities <- df_famd %>% select("Group leisure activities")

df_evol_score_activities <-   df_activities %>%tibble::rownames_to_column(var = "ID") %>%  # extrait les rownames dans une colonne nommée "ID"
  left_join(df_scores, by = "ID")

df_evol_score_activities <- df_evol_score_activities %>%
  mutate(across(c(D0, D15, D30, D360), ~ as.numeric(gsub(",", ".", .))))

library(dplyr)
library(tidyr)


# 1. Mettre les données en long format
df_long <- df_evol_score_activities %>%
  pivot_longer(cols = c(D0, D15, D30, D360), names_to = "Visite", values_to = "Score") %>%
  mutate(
    Score = as.numeric(gsub(",", ".", Score)),  # conversion propre si nécessaire
    Visite = factor(Visite, levels = c("D0", "D15", "D30", "D360")),
    `No leisure activities` = factor(`Group leisure activities`)  # rendre les groupes distincts
  )


# 2. Calcul des moyennes ± SE par groupe et visite
df_summary <- df_long %>%
  group_by(`No leisure activities`, Visite) %>%
  summarise(
    moyenne = mean(Score, na.rm = TRUE),
    sd = sd(Score, na.rm = TRUE),
    n = sum(!is.na(Score)),
    se = sd / sqrt(n),
    .groups = "drop"
  )

# 3. Tracer l’évolution par groupe
ggplot(df_summary, aes(x = Visite, y = moyenne, group = `No leisure activities`, color = `No leisure activities`)) +
  geom_line(linewidth = 1) +
  geom_point(size = 2) +
  geom_errorbar(aes(ymin = moyenne - se, ymax = moyenne + se), width = 0.2) +
  labs(
    title = "Évolution moyenne des scores par groupe d'activité de loisir",
    x = "Visite",
    y = "Score moyen ± SE",
    color = "Activités en groupe"
  ) +
  theme_minimal(base_size = 14)

# 1 == No
# 2 == Yes
```

```{r Evolution autonomie dans le temps par cluster SIMPADG, echo=FALSE}
library(dplyr)
library(tidyr)


df_long <- final_df %>%
  pivot_longer(cols = c(D0, D15, D30, D360), names_to = "Visite", values_to = "Score") %>%
  mutate(
    Score = gsub(",", ".", Score),             # remplacer virgule par point
    Score = as.numeric(Score),                 # conversion propre
    Visite = factor(Visite, levels = c("D0", "D15", "D30", "D360"))
  )
# 2. Calculer moyenne et écart-type par cluster et visite
df_summary <- df_long %>%
  group_by(cluster_famd, Visite) %>%
  summarise(
    moyenne = mean(Score, na.rm = TRUE),
    sd = sd(Score, na.rm = TRUE),
    n = sum(!is.na(Score)),
    se = sd / sqrt(n),
    .groups = "drop"
  )

# Nombre total de patients par cluster
df_long %>%
  filter(Visite == "D360") %>%
  group_by(cluster_famd) %>%
  summarise(
    total_D360 = n(),
    non_NA_D360 = sum(!is.na(Score)),
    pct_non_NA = round(100 * non_NA_D360 / total_D360, 1)
  )

df_summary %>%
  filter(n < 2)   # affiche les cas où il n’y a pas assez d’observations

# 3. Tracer l’évolution avec barres d’erreur
ggplot(df_summary, aes(x = Visite, y = moyenne, group = factor(cluster_famd))) +
  geom_line(aes(color = factor(cluster_famd)), linewidth = 1) +
  geom_point(aes(color = factor(cluster_famd)), size = 2) +
  geom_errorbar(aes(ymin = moyenne - se, ymax = moyenne + se), width = 0.2) +
  facet_wrap(~ cluster_famd, ncol = 3) +
  labs(
    title = "Évolution des scores globaux non pondérés par cluster",
    x = "Visite",
    y = "Score moyen ± SE",
    color = "Cluster"
  ) +
  theme_minimal(base_size = 14)


library(dplyr)

moyennes_par_visite <- df_long %>%
  group_by(Visite) %>%
  summarise(
    mean_score = mean(Score, na.rm = TRUE),
    sd_score = sd(Score, na.rm = TRUE),     # optionnel : écart-type
    n = sum(!is.na(Score)),                 # nombre de valeurs non manquantes
    se = sd_score / sqrt(n)                 # erreur standard
  )


ggplot(moyennes_par_visite, aes(x = Visite, y = mean_score, group = 1)) +
  geom_line(color = "steelblue", size = 1.2) +
  geom_point(size = 3, color = "steelblue") +
  geom_errorbar(aes(ymin = mean_score - se, ymax = mean_score + se), width = 0.2) +
  labs(
    title = "Évolution moyenne des scores globaux non pondérés de D0 à D360",
    x = "Visite",
    y = "Score moyen"
  ) +
  theme_minimal()


# 1. Extraire les lignes D0 et D360
df_diff <- df_summary %>%
  filter(Visite %in% c("D0", "D360")) %>%
  select(cluster_famd, Visite, moyenne) %>%
  pivot_wider(names_from = Visite, values_from = moyenne) %>%
  mutate(diff_D360_D0 = D360 - D0)

df_diff
```

## Scores globaux pondérés

```{r Création dataframe pour évolution SIMPAPG, echo=FALSE}
#df_famd : patient avec cluster et variables clusters

# 2. Filtrage des SIMPADG
simpadg_d0 <- list_of_ADQS_Visit[['D0']] %>%
  dplyr::filter(`Parameter code` == "SIMPAPG") %>%
  dplyr::select(ID = `Subject identifier for the study`, D0 = `Analysis value`)

simpadg_d15 <- list_of_ADQS_Visit[['D15']] %>%
  filter(`Parameter code` == "SIMPAPG") %>%
  select(ID = `Subject identifier for the study`, D15 = `Analysis value`)

simpadg_d30 <- list_of_ADQS_Visit[['D30']] %>%
  filter(`Parameter code` == "SIMPAPG") %>%
  select(ID = `Subject identifier for the study`, D30 = `Analysis value`)

simpadg_d360 <- list_of_ADQS_Visit[['D360']] %>%
  filter(`Parameter code` == "SIMPAPG") %>%
  select(ID = `Subject identifier for the study`, D360 = `Analysis value`)

# 3. Fusionner les fichiers entre eux
df_scores <- simpadg_d0 %>%
  full_join(simpadg_d15, by = "ID") %>%
  full_join(simpadg_d30, by = "ID")%>%
  full_join(simpadg_d360, by = "ID")

df_cluster <- df_famd %>% select("cluster_famd")

final_df <- df_cluster %>%
  tibble::rownames_to_column(var = "ID") %>%  # extrait les rownames dans une colonne nommée "ID"
  left_join(df_scores, by = "ID")

# 5. Voir un aperçu
head(final_df)

```

```{r Evolution autonomie dans le temps par cluster SIMPAPG, echo=FALSE}
library(dplyr)
library(tidyr)


df_long <- final_df %>%
  pivot_longer(cols = c(D0, D15, D30, D360), names_to = "Visite", values_to = "Score") %>%
  mutate(
    Score = gsub(",", ".", Score),             # remplacer virgule par point
    Score = as.numeric(Score),                 # conversion propre
    Visite = factor(Visite, levels = c("D0", "D15", "D30", "D360"))
  )

# 2. Calculer moyenne et écart-type par cluster et visite
df_summary <- df_long %>%
  group_by(cluster_famd, Visite) %>%
  summarise(
    moyenne = mean(Score, na.rm = TRUE),
    sd = sd(Score, na.rm = TRUE),
    n = sum(!is.na(Score)),
    se = sd / sqrt(n),
    .groups = "drop"
  )

# 3. Tracer l’évolution avec barres d’erreur
ggplot(df_summary, aes(x = Visite, y = moyenne, group = factor(cluster_famd))) +
  geom_line(aes(color = factor(cluster_famd)), linewidth = 1) +
  geom_point(aes(color = factor(cluster_famd)), size = 2) +
  geom_errorbar(aes(ymin = moyenne - se, ymax = moyenne + se), width = 0.2) +
  facet_wrap(~ cluster_famd, ncol = 3) +
  labs(
    title = "Évolution des scores globaux pondérés par cluster",
    x = "Visite",
    y = "Score moyen ± SE",
    color = "Cluster"
  ) +
  theme_minimal(base_size = 14)

moyennes_par_visite <- df_long %>%
  group_by(Visite) %>%
  summarise(
    mean_score = mean(Score, na.rm = TRUE),
    sd_score = sd(Score, na.rm = TRUE),     # optionnel : écart-type
    n = sum(!is.na(Score)),                 # nombre de valeurs non manquantes
    se = sd_score / sqrt(n)                 # erreur standard
  )


ggplot(moyennes_par_visite, aes(x = Visite, y = mean_score, group = 1)) +
  geom_line(color = "steelblue", size = 1.2) +
  geom_point(size = 3, color = "steelblue") +
  geom_errorbar(aes(ymin = mean_score - se, ymax = mean_score + se), width = 0.2) +
  labs(
    title = "Évolution moyenne des scores globaux pondérés de D0 à D360",
    x = "Visite",
    y = "Score moyen"
  ) +
  theme_minimal()

# 1. Extraire les lignes D0 et D360
df_diff <- df_summary %>%
  filter(Visite %in% c("D0", "D360")) %>%
  select(cluster_famd, Visite, moyenne) %>%
  pivot_wider(names_from = Visite, values_from = moyenne) %>%
  mutate(diff_D360_D0 = D360 - D0)

df_diff

```

## Valeurs de lift pour les variables hors clustering

```{r Valeurs de lift variables hors clustering, echo=FALSE}

library(dplyr)

df_categorisé_hors_clust <- full_study %>%
  mutate(
    # Convertir EDSS en numérique proprement (remplacer les virgules par des points si nécessaire)
    EDSS = as.numeric(gsub(",", ".", `EDSS at inclusion...52`)),

    # Catégorisation EDSS
    cat_EDSS = case_when(
      !is.na(EDSS) & EDSS < 3 ~ "<3",
      !is.na(EDSS) & EDSS >= 3 & EDSS <= 6 ~ "[3-6]",
      !is.na(EDSS) & EDSS > 6 ~ ">6",
      TRUE ~ NA_character_
    ),

    # Conversion enfants / petits enfants
    nb_enfants = as.numeric(gsub(",", ".", `Number of dependent children`)),
    petits_enfants = `Number of grandchildren`,

    # Catégorisation enfants/petits-enfants
    cat_enfants = case_when(
      (is.na(nb_enfants) | nb_enfants == 0) & petits_enfants == "No grandchild" ~ "Aucun enfant à charge",
      !is.na(nb_enfants) & nb_enfants > 0 & petits_enfants == "No grandchild" ~ "Au moins 1 enfant",
      petits_enfants != "No grandchild" ~ "Au moins 1 petit-enfant",
      TRUE ~ NA_character_
    )
  ) %>%
  select(
    `Lives alone`,
    `Form of MS`,
    cat_EDSS,
    cat_enfants
  )

# 1. Sélectionner uniquement ID et cluster_famd
cluster_info <- df_variables_David_2 %>%
  mutate(ID = rownames(.)) %>%
  select(ID, cluster_famd)

# 2. Ajouter seulement cluster_famd à ton dataframe
df_categorisé_hors_clust <- df_categorisé_hors_clust %>%
  mutate(ID = rownames(.)) %>%
  left_join(cluster_info, by = "ID") %>%
  column_to_rownames("ID")  # remet ID en rownames et le supprime


library(dplyr)
library(tidyr)

# 1. Définir les variables catégorielles (sauf le cluster)
cat_cols <- c("Lives alone", "Form of MS", "cat_EDSS", "cat_enfants")

# 2. Calcul du lift
compute_lift_table <- function(df, cluster_col, cat_vars) {
  result_list <- list()
  
  for (var in cat_vars) {
    tab <- df %>%
      count(.data[[var]], .data[[cluster_col]]) %>%
      rename(modality = 1, cluster = 2, count = n) %>%
      mutate(modality = as.character(modality))

    cluster_totals <- df %>%
      count(.data[[cluster_col]]) %>%
      rename(cluster = 1, cluster_total = n)

    global_totals <- df %>%
      count(.data[[var]]) %>%
      rename(modality = 1, total_modality = n) %>%
      mutate(modality = as.character(modality))

    tab <- tab %>%
      left_join(cluster_totals, by = "cluster") %>%
      left_join(global_totals, by = "modality") %>%
      mutate(
        prevalence_cluster = count / cluster_total,
        prevalence_global = total_modality / nrow(df),
        lift = prevalence_cluster / prevalence_global,
        variable = var
      ) %>%
      select(variable, modality, cluster, prevalence_cluster, prevalence_global, lift) %>%
      arrange(variable, modality, cluster)
    
    result_list[[var]] <- tab
  }
  
  bind_rows(result_list)
}

# 3. Calcul des lifts
lift_table <- compute_lift_table(df_categorisé_hors_clust, "cluster_famd", cat_cols)

# 4. Mise en forme des résultats pour le tableau
prev_wide <- lift_table %>%
  select(variable, modality, cluster, prevalence_cluster, prevalence_global) %>%
  pivot_wider(
    names_from = cluster,
    values_from = prevalence_cluster,
    names_prefix = "prev_C"
  ) %>%
  distinct()

lift_wide <- lift_table %>%
  select(variable, modality, cluster, lift) %>%
  pivot_wider(
    names_from = cluster,
    values_from = lift,
    names_prefix = "lift_C"
  ) %>%
  distinct()

final_table <- prev_wide %>%
  left_join(lift_wide, by = c("variable", "modality")) %>%
  rename(cohort = prevalence_global) %>%
  select(variable, modality, starts_with("prev_C"), cohort, starts_with("lift_C"))


library(reactable)
library(htmlwidgets)

# 1. Compter les effectifs par cluster pour noms de colonnes
cluster_n <- df_categorisé_hors_clust %>%
  count(cluster_famd)

cluster_percent <- round(100 * cluster_n$n / sum(cluster_n$n), 1)
cluster_labels <- paste0("C", cluster_n$cluster_famd, "\n(n = ", cluster_n$n, ", ", cluster_percent, "%)")
names(cluster_labels) <- paste0("prev_C", cluster_n$cluster_famd)

# 2. Fonctions de style
lift_color <- function(x) {
  if (is.na(x)) return("white")
  if (x < 0.5) return("#C6DBEF")       # light blue
  if (x < 1.0) return("#6BAED6")       # blue
  if (x < 1.3) return("#FDD835")       # yellow
  return("#81C784")                    # green
}

color_cells <- function(x) {
  colDef(
    style = function(value) {
      list(
        background = lift_color(value),
        fontWeight = "bold",
        fontSize = "12px",
        padding = "2px 4px"
      )
    },
    align = "center",
    format = colFormat(digits = 2),
    minWidth = 40,
    maxWidth = 50
  )
}

style_prev_cells <- function() {
  colDef(
    align = "center",
    format = colFormat(digits = 2),
    style = list(
      fontSize = "12px",
      padding = "2px 4px"
    ),
    minWidth = 40,
    maxWidth = 50
  )
}


# 1. Créer dynamiquement la liste des colonnes
base_columns <- list(
  variable = colDef(name = "Variables", align = "left", style = list(width = "100px")),
  modality = colDef(name = "Modality", align = "center", style = list(width = "70px")),
  cohort = colDef(name = "Cohort\n(100%)", format = colFormat(percent = TRUE, digits = 1),
                  align = "center", style = list(width = "40px"))
)

# 2. Ajouter dynamiquement les colonnes prev et lift
lift_columns <- lapply(grep("^lift_C", names(final_table), value = TRUE), color_cells)
names(lift_columns) <- grep("^lift_C", names(final_table), value = TRUE)

prev_columns <- lapply(grep("^prev_C", names(final_table), value = TRUE), function(x) style_prev_cells())
names(prev_columns) <- grep("^prev_C", names(final_table), value = TRUE)

# 3. Fusionner les colonnes
all_columns <- c(base_columns, prev_columns, lift_columns)

# 4. Créer le reactable
reactable_lift <- reactable(
  final_table,
  columns = all_columns,
  bordered = TRUE,
  highlight = TRUE,
  defaultPageSize = nrow(final_table),
  style = list(
    fontFamily = "Arial",
    fontSize = "12px",
    width = "100%",
    lineHeight = "1.1"
  )
)

# 5. Exporter
saveWidget(
  reactable_lift,
  file = "tableau_lift_clusters_interactif_variables_hors_clust.html"
)


```

```{r nombre de patients par dimensions et score par dimension, echo=FALSE}

library(dplyr)
library(tidyr)
library(stringr)

# Étape 1 : créer une fonction d'extraction
extract_simpad <- function(visit_name, data_list) {
  data_list[[visit_name]] %>%
    filter(str_detect(`Parameter code`, "^SIMPAD[1-9]$|^SIMPAD10$")) %>%
    select(ID = `Subject identifier for the study`,
           Parameter = `Parameter code`,
           Value = `Analysis value`) %>%
    mutate(Visit = visit_name)
}

# Étape 2 : appliquer sur toutes les visites
visits <- c("D0", "D15", "D30", "D360")

df_all_scores <- bind_rows(lapply(visits, extract_simpad, data_list = list_of_ADQS_Visit))

df_all_scores <- df_all_scores %>%
  mutate(
    Value = na_if(Value, "."),                 # remplacer "." seul par NA
    Value = str_replace(Value, ",", "."),      # remplacer les virgules par des points
    Value = as.numeric(Value)                  # convertir en numérique
  )


df_cluster <- df_famd %>%
  select(cluster_famd) %>%
  tibble::rownames_to_column(var = "ID")

df_scores_with_cluster <- df_all_scores %>%
  left_join(df_cluster, by = "ID")

# --- À placer APRÈS avoir construit df_scores_with_cluster (ID, Parameter, Visit, Value, cluster_famd)

library(dplyr)
library(tidyr)
library(stringr)

# 1) Table large D0/D360 par patient + dimension
df_wide_diff <- df_scores_with_cluster %>%
  filter(Visit %in% c("D0", "D360")) %>%
  select(ID, cluster_famd, Parameter, Visit, Value) %>%
  pivot_wider(names_from = Visit, values_from = Value) %>%
  mutate(
    Diff = D360 - D0   # <- différence intra-patient
  )

# 2) Statistiques par cluster × dimension
diff_stats <- df_wide_diff %>%
  group_by(cluster_famd, Parameter) %>%
  summarise(
    n_pair = sum(!is.na(D0) & !is.na(D360)),
    mean_D0 = mean(D0, na.rm = TRUE),
    sd_D0   = sd(D0, na.rm = TRUE),
    mean_D360 = mean(D360, na.rm = TRUE),
    sd_D360   = sd(D360, na.rm = TRUE),
    mean_diff = mean(Diff, na.rm = TRUE),
    sd_diff   = sd(Diff, na.rm = TRUE),
    .groups = "drop"
  )

# 3) Table finale au format souhaité : une cellule = "Δmean (SDΔ)"
table_diff <- diff_stats %>%
  mutate(cell = sprintf("%.1f (%.1f)", mean_diff, sd_diff)) %>%
  select(cluster_famd, Parameter, cell) %>%
  mutate(Parameter = factor(Parameter, levels = paste0("SIMPAD", 1:10))) %>%  # ordre 1..10
  arrange(cluster_famd, Parameter) %>%
  tidyr::pivot_wider(names_from = Parameter, values_from = cell) %>%
  arrange(cluster_famd)

table_diff

table_presence <- df_scores_with_cluster %>%
  filter(!is.na(Value)) %>%
  group_by(Parameter, cluster_famd, Visit) %>%
  summarise(N = n(), .groups = "drop") %>%
  pivot_wider(
    names_from = cluster_famd,
    values_from = N,
    names_prefix = "Cluster_",
    values_fill = 0
  ) %>%
  arrange(Parameter, Visit)

table_D0 <- table_presence %>%
  filter(Visit == "D0") %>%
  select(-Visit) %>%
  arrange(as.integer(str_extract(Parameter, "\\d+$")))

table_D15 <- table_presence %>%
  filter(Visit == "D15") %>%
  select(-Visit) %>%
  arrange(as.integer(str_extract(Parameter, "\\d+$")))

table_D30 <- table_presence %>%
  filter(Visit == "D30") %>%
  select(-Visit) %>%
  arrange(as.integer(str_extract(Parameter, "\\d+$")))

table_D360 <- table_presence %>%
  filter(Visit == "D360") %>%
  select(-Visit) %>%
  arrange(as.integer(str_extract(Parameter, "\\d+$")))


```

## Evolution par cluster par dimension

```{r evolution par cluster par dimension, echo=FALSE}

library(dplyr)

# 1. Calcul des moyennes et erreurs standards (inchangé)
df_means <- df_scores_with_cluster %>%
  filter(!is.na(Value)) %>%
  group_by(cluster_famd, Parameter, Visit) %>%
  summarise(
    mean_score = mean(Value, na.rm = TRUE),
    se = sd(Value, na.rm = TRUE) / sqrt(n()),
    .groups = "drop"
  ) %>%
  mutate(
    Visit = factor(Visit, levels = c("D0", "D15", "D30", "D360")),
    Parameter = factor(Parameter, levels = paste0("SIMPAD", 1:10))
  )

# 2. Liste des paramètres
parameters <- unique(df_means$Parameter)

# 3. Générer un graphique par dimension SIMPAD
plots_by_parameter <- list()

for (param in parameters) {
  p <- df_means %>%
    filter(Parameter == param) %>%
    ggplot(aes(x = Visit, y = mean_score, color = as.factor(cluster_famd), group = cluster_famd)) +
    geom_line(size = 0.8) +
    geom_point(size = 2) +
    geom_errorbar(aes(ymin = mean_score - se, ymax = mean_score + se), width = 0.2) +
    labs(
      title = paste("Évolution du score", param),
      x = "Visite",
      y = "Score SIMPAD (0-100%)",
      color = "Cluster"
    ) +
    scale_y_continuous(limits = c(0, 100)) +
    theme_minimal() +
    theme(
      plot.title = element_text(size = 16, face = "bold"),
      axis.title = element_text(size = 12),
      legend.position = "right"
    )
  
  plots_by_parameter[[as.character(param)]] <- p
}

# 4. Afficher tous les plots avec pause entre chaque
for (plot in plots_by_parameter) {
  print(plot)
  Sys.sleep(1.5)
}

# 5. Exemple pour afficher un seul
print(plots_by_parameter[["SIMPAD1"]])

```

```{r evolution par cluster par dimension2, echo=FALSE}

# 1. Liste des paramètres
parameters <- unique(df_means$Parameter)

# 2. Graphiques par dimension avec exclusion de certains clusters
plots_by_parameter <- list()

for (param in parameters) {
  df_filtered <- df_means %>% filter(Parameter == param)
  
  # 🔴 Exclusions spécifiques selon la dimension
  if (param == "SIMPAD2" | param == "SIMPAD4") {
    df_filtered <- df_filtered %>% filter(cluster_famd != 4)
  } else if (param == "SIMPAD8") {
    df_filtered <- df_filtered %>% filter(!cluster_famd %in% c(2, 5, 6))
  }
  
  p <- df_filtered %>%
    ggplot(aes(x = Visit, y = mean_score, color = as.factor(cluster_famd), group = cluster_famd)) +
    geom_line(size = 0.8) +
    geom_point(size = 2) +
    geom_errorbar(aes(ymin = mean_score - se, ymax = mean_score + se), width = 0.2) +
    labs(
      title = paste("Évolution du score", param),
      x = "Visite",
      y = "Score SIMPAD (0-100%)",
      color = "Cluster"
    ) +
    scale_y_continuous(limits = c(0, 100)) +
    theme_minimal() +
    theme(
      plot.title = element_text(size = 16, face = "bold"),
      axis.title = element_text(size = 12),
      legend.position = "right"
    )
  
  plots_by_parameter[[as.character(param)]] <- p
}

# 3. Affichage avec pause
for (plot in plots_by_parameter) {
  print(plot)
  Sys.sleep(1.5)
}

```

## Calcul des moyennes à D0 et D360 puis différence (FAUX voir plus loin)

```{r Calcul des moyennes à D0 et D360 puis différence, echo=FALSE}

# 1. Filtrer les visites D0 et D360
df_diff <- df_means %>%
  filter(Visit %in% c("D0", "D360"))

# 2. Réorganiser pour avoir D0 et D360 en colonnes
df_wide <- df_diff %>%
  select(cluster_famd, Parameter, Visit, mean_score) %>%
  pivot_wider(names_from = Visit, values_from = mean_score)

# 3. Calculer la différence (D360 - D0)
df_diff_summary <- df_wide %>%
  mutate(Diff = D360 - D0)

# 4. Réorganiser le tableau final
df_table <- df_diff_summary %>%
  select(cluster_famd, Parameter, Diff) %>%
  pivot_wider(names_from = Parameter, values_from = Diff) %>%
  arrange(cluster_famd)  # optionnel : trier par cluster

print(df_table)

```

## Calcul des différences individuelles entre D360 et D0 puis la moyenne des différences

```{r differences_individuelles_SIMPAD, echo=FALSE}

library(dplyr)
library(tidyr)
library(stringr)
library(gt)

# --- 0) Sécuriser le format numérique (virgules -> points) ---
df_scores_with_cluster <- df_scores_with_cluster %>%
  mutate(Value = as.numeric(gsub(",", ".", as.character(Value))))

# --- 1) D0 / D360 et dimensions SIMPAD1..10 ---
df_wide_diff <- df_scores_with_cluster %>%
  filter(Visit %in% c("D0", "D360"),
         grepl("^SIMPAD(10|[1-9])$", Parameter)) %>%
  select(ID, cluster_famd, Parameter, Visit, Value) %>%
  pivot_wider(names_from = Visit, values_from = Value) %>%
  mutate(Diff = if_else(!is.na(D0) & !is.na(D360), D360 - D0, NA_real_))

# --- 2) Stats par cluster × dimension : n, moyenne(Δ), sd(Δ) ---
diff_stats <- df_wide_diff %>%
  group_by(cluster_famd, Parameter) %>%
  summarise(
    n_pairs   = sum(!is.na(Diff)),
    mean_diff = mean(Diff, na.rm = TRUE),
    sd_diff   = sd(Diff,   na.rm = TRUE),
    .groups = "drop"
  ) %>%
  mutate(Parameter = factor(Parameter, levels = paste0("SIMPAD", 1:10))) %>%
  arrange(cluster_famd, Parameter)

# --- 3) Cellule combinée "Δmean (SDΔ)" + "n=..." sur 2 lignes ---
table_combined <- diff_stats %>%
  mutate(
    cell = dplyr::case_when(
      n_pairs > 0 ~ sprintf("%.1f (%.1f)<br><span style='font-size:0.85em;'>n=%d</span>",
                            mean_diff, sd_diff, n_pairs),
      TRUE ~ "—"
    )
  ) %>%
  select(cluster_famd, Parameter, cell) %>%
  tidyr::pivot_wider(names_from = Parameter, values_from = cell) %>%
  arrange(cluster_famd)

# --- 4) Table unique (gt) ---
gt_tbl <- table_combined %>%
  rename(Cluster = cluster_famd) %>%
  gt() %>%                                    # <- construire la table (pas gt::html())
  fmt_markdown(columns = starts_with("SIMPAD")) %>%  # rendre le HTML/markdown dans les cellules
  tab_header(title = md("**Within-patient change (Day 360 − Day 0), mean (SD)** per cluster × dimension")) %>%
  sub_missing(columns = everything(), missing_text = "—") %>%
  cols_align(align = "center", columns = starts_with("SIMPAD")) %>%
  cols_align(align = "left",   columns = "Cluster") %>%
  cols_width(starts_with("SIMPAD") ~ px(120)) %>%
  tab_options(
    table.font.names = "Arial",
    data_row.padding = px(6)  # un peu d'espace pour afficher les 2 lignes
  ) %>%
  tab_source_note(md("*Cell = Δmean (SDΔ) on the first line; n (complete pairs) on the second line.*"))

gt_tbl

```

## Table récapitulative valeurs de lift + moyenne score global msas

```{r table1_baseline_with_lifts_and_msas, echo=FALSE, message=FALSE, warning=FALSE}

library(dplyr)
library(tidyr)
library(stringr)
library(gt)
library(purrr)

# ------------------------------------------------------------
# 0) Préparation des données "baseline" + rattacher le cluster
# ------------------------------------------------------------
baseline <- full_study %>%
  mutate(ID = rownames(full_study)) %>%
  left_join(
    df_famd %>%
      mutate(ID = rownames(df_famd)) %>%
      select(ID, cluster_famd),
    by = "ID"
  )

# Nombre de clusters et noms des colonnes dynamiques
clusters <- sort(unique(na.omit(as.integer(as.character(baseline$cluster_famd)))))
K <- length(clusters)
cluster_cols  <- paste0("C", clusters)
lift_cols     <- paste0("Lift_C", clusters)
cluster_lbls  <- paste0("Cluster ", clusters)
lift_lbls     <- paste0("Lift value Cluster ", clusters)

# ------------------------------------------------------------
# 1) Catégorisations (on reprend les colonnes déjà catégorielles)
# ------------------------------------------------------------
baseline <- baseline %>%
  mutate(
    # Sexe
    Sex = ifelse(Gender %in% c("Female", "Male"), Gender, NA),

    # Âge : déjà catégorisé dans "Age"
    Age_cat = case_when(
      !is.na(`Age`) & trimws(as.character(`Age`)) != "" ~ trimws(as.character(`Age`)),
      TRUE ~ NA_character_
    ),

    # Activités
    Personal_activities = ifelse(`Personal leisure activities` %in% c("Yes","No"), `Personal leisure activities`, NA),
    Group_activities    = ifelse(`Group leisure activities`    %in% c("Yes","No"), `Group leisure activities`,    NA),
    No_activities       = ifelse(`No leisure activities`       %in% c("Yes","No"), `No leisure activities`,       NA),

    # BMI : déjà catégorisé dans "BMIC"
    BMI_cat = case_when(
      !is.na(BMIC) & trimws(as.character(BMIC)) != "" ~ trimws(as.character(BMIC)),
      TRUE ~ NA_character_
    ),

    # Temps depuis diagnostic : déjà catégorisé dans "Time since MS diagnosis"
    TSD_cat = case_when(
      !is.na(`Time since MS diagnosis`) & trimws(as.character(`Time since MS diagnosis`)) != "" ~
        trimws(as.character(`Time since MS diagnosis`)),
      TRUE ~ NA_character_
    ),

    # Capacité de marche -> 4 modalités comme sur la capture
    Walk_ability_raw = `Ability to walk without technical mobility aids`,
    Walk_ability = dplyr::case_when(
      Walk_ability_raw %in% c("In a wheelchair","In an electric wheelchair") ~ "In a wheelchair (electric or not)",
      Walk_ability_raw == "Always requires assistance (cane, walker…)"       ~ "always aided",
      Walk_ability_raw == "Requires occasional assistance (cane, carer…)"    ~ "occasional aid",
      Walk_ability_raw == "Does not require any assistance"                  ~ "functional autonomy",
      TRUE ~ NA_character_
    ),

    # Situation professionnelle -> 4 modalités
    Pro_situation_raw = `Professional situation`,
    Pro_situation = case_when(
      Pro_situation_raw == "Active"                             ~ "active",
      Pro_situation_raw == "On sick leave because of my health" ~ "on sick leave",
      Pro_situation_raw == "Retired"                            ~ "Retired",
      !is.na(Pro_situation_raw)                                 ~ "Other",
      TRUE ~ NA_character_
    ),

    # Aide à domicile
    Carer_at_home = ifelse(`Someone regularly helps at home with everyday tasks` %in% c("Yes","No"),
                           `Someone regularly helps at home with everyday tasks`, NA)
  )

# ------------------------------------------------------------
# 2) Utilitaire : un bloc (catégoriel) = N (col %) par cluster,
#    N (global %) en colonne "Analysis Population", + lifts
# ------------------------------------------------------------
make_block <- function(data, var, label, level_order = NULL) {
  df <- data %>% select(cluster_famd, value = all_of(var))
  if (!is.null(level_order)) df$value <- factor(df$value, levels = level_order)

  # Comptes par cluster et global
  counts <- df %>% filter(!is.na(value), !is.na(cluster_famd)) %>%
    count(cluster_famd, value, name = "n")
  totals_cluster <- df %>% filter(!is.na(value), !is.na(cluster_famd)) %>%
    count(cluster_famd, name = "Ncl")
  totals_global  <- df %>% filter(!is.na(value)) %>%
    count(value, name = "Nglob")
  N_all <- sum(totals_global$Nglob)

  tab <- counts %>%
    left_join(totals_cluster, by = "cluster_famd") %>%
    left_join(totals_global,  by = "value") %>%
    mutate(
      pct_cl = 100 * n / Ncl,
      pct_gl = 100 * Nglob / N_all,
      cell   = sprintf("%d (%.1f%%)", n, pct_cl),
      lift   = (n / Ncl) / (Nglob / N_all)
    )

  # Large : 1 ligne = une modalité
  wide_cells <- tab %>%
    select(value, cluster_famd, cell) %>%
    mutate(cluster_famd = paste0("C", cluster_famd)) %>%
    pivot_wider(names_from = cluster_famd, values_from = cell)

  # Colonne "Analysis Population (N=…)" = global N (xx.x%)
  wide_global <- totals_global %>%
    mutate(`Analysis Population` = sprintf("%d (%.1f%%)", Nglob, 100*Nglob/N_all)) %>%
    select(value, `Analysis Population`)

  # Lifts en large
  wide_lift <- tab %>%
    select(value, cluster_famd, lift) %>%
    mutate(cluster_famd = paste0("Lift_C", cluster_famd)) %>%
    pivot_wider(names_from = cluster_famd, values_from = lift)

  # Fusion
  out <- wide_cells %>%
    left_join(wide_global, by = "value") %>%
    left_join(wide_lift,   by = "value") %>%
    mutate(Variable = label) %>%
    relocate(Variable, value)

  # Compléter colonnes manquantes
  for (cc in cluster_cols) if (!cc %in% names(out)) out[[cc]] <- NA_character_
  for (lc in lift_cols)    if (!lc %in% names(out)) out[[lc]] <- NA_real_

  out %>% select(c("Variable","value", cluster_cols, "Analysis Population", lift_cols))
}

# ------------------------------------------------------------
# 3) Blocs catégoriels — on garde l’ordre présent dans les données
# ------------------------------------------------------------
age_levels <- baseline$Age_cat  %>% unique() %>% .[!is.na(.)]
bmi_levels <- baseline$BMI_cat  %>% unique() %>% .[!is.na(.)]
tsd_levels <- baseline$TSD_cat  %>% unique() %>% .[!is.na(.)]

blk_sex  <- make_block(baseline, "Sex",      "Sex, N (%)", c("Male","Female"))
blk_age  <- make_block(baseline, "Age_cat",  "Age (years), N (%)", age_levels)
blk_pa   <- make_block(baseline, "Personal_activities", "Personal activities, N (%)", c("Yes","No"))
blk_ga   <- make_block(baseline, "Group_activities",    "Group activities, N (%)",    c("Yes","No"))
blk_na   <- make_block(baseline, "No_activities",       "No activities, N (%)",       c("Yes","No"))
blk_bmi  <- make_block(baseline, "BMI_cat",  "Body Mass Index, N (%)", bmi_levels)
blk_tsd  <- make_block(baseline, "TSD_cat",  "Time since diagnosis, N (%)", tsd_levels)
blk_walk <- make_block(baseline, "Walk_ability", "Ability to walk without aid, N (%)", c("In a wheelchair (electric or not)","always aided","occasional aid","functional autonomy"))
blk_pro  <- make_block(baseline, "Pro_situation","Professional situation, N (%)",
                       c("active","on sick leave","Retired","Other"))
blk_carer<- make_block(baseline, "Carer_at_home","Carer at home, N (%)", c("Yes","No"))

# ------------------------------------------------------------
# 4) Bloc continu : MSAS (moyenne (SD)) par cluster + global
#    -> SIMPADG + SIMPAD1..10 à D0
# ------------------------------------------------------------
msas_mat <- ADQS_D0_wide %>%
  mutate(ID = rownames(ADQS_D0_wide)) %>%
  select(ID, SIMPADG, paste0("SIMPAD", 1:10)) %>%
  mutate(across(-ID, ~ suppressWarnings(as.numeric(.)))) %>%
  left_join(
    df_famd %>% mutate(ID = rownames(df_famd)) %>% select(ID, cluster_famd),
    by = "ID"
  )

msas_vars   <- c("SIMPADG", paste0("SIMPAD", 1:10))
msas_labels <- c("Global impact score", paste0("Dimension ", 1:10))

fmt_mean_sd <- function(x, digits = 1){
  x <- x[!is.na(x)]
  if (!length(x)) return(NA_character_)
  sprintf(paste0("%.",digits,"f (%.",digits,"f)"), mean(x), sd(x))
}

msas_block <- map2_dfr(msas_vars, msas_labels, function(v, lab){

  # Statistiques par cluster
  by_cl_stats <- msas_mat %>%
    filter(!is.na(cluster_famd)) %>%
    group_by(cluster_famd) %>%
    summarise(
      m = mean(.data[[v]], na.rm = TRUE),
      s = sd(.data[[v]],   na.rm = TRUE),
      .groups = "drop"
    )

  # Cellules "mean (SD)" par cluster
  by_cl_cells <- by_cl_stats %>%
    mutate(
      cell = ifelse(is.finite(m), sprintf("%.1f (%.1f)", m, s), NA_character_),
      cluster_famd = paste0("C", cluster_famd)
    ) %>%
    select(cluster_famd, cell) %>%
    pivot_wider(names_from = cluster_famd, values_from = cell)

  # Global
  glob_m <- mean(msas_mat[[v]], na.rm = TRUE)
  glob_s <- sd(msas_mat[[v]],   na.rm = TRUE)
  glob   <- tibble(`Analysis Population` =
                     ifelse(is.finite(glob_m), sprintf("%.1f (%.1f)", glob_m, glob_s), NA_character_))

  # Lifts = NA pour les moyennes 
 by_cl_lift <- as_tibble(
    setNames(rep(list(NA_real_), length(lift_cols)), lift_cols)
  )

  # Fusion
out <- bind_cols(
    tibble(Variable = "MSAS global score at baseline mean (SD)", value = lab),
    by_cl_cells,
    glob,
    by_cl_lift
  )

  # Compléter colonnes manquantes
  for (cc in cluster_cols) if (!cc %in% names(out)) out[[cc]] <- NA_character_
  for (lc in lift_cols)    if (!lc %in% names(out)) out[[lc]] <- NA_real_

  out %>% select(c("Variable","value", cluster_cols, "Analysis Population", lift_cols))
})

# ------------------------------------------------------------
# 5) Empiler tous les blocs dans l’ordre des captures
# ------------------------------------------------------------
tab_all <- bind_rows(
  blk_sex,
  blk_age,
  blk_pa,
  blk_ga,
  blk_na,
  blk_bmi,
  blk_tsd,
  blk_walk,
  blk_pro,
  blk_carer,
  msas_block
) %>%
  rename(Row = value)

# ------------------------------------------------------------
# 6) Rendu GT conforme aux captures (version compacte)
# ------------------------------------------------------------
N_total <- nrow(baseline)

cols_lbl <- c(
  setNames(as.list(cluster_lbls), cluster_cols),
  list(`Analysis Population` = html(sprintf("Analysis Population<br/>(N=%d)", N_total))),
  setNames(as.list(lift_lbls), lift_cols)
)

fs <- 8.5  # taille de police

gt_tbl <- tab_all %>%
  gt(rowname_col = "Row", groupname_col = "Variable") %>%
  tab_header(
    title = md("**Table 1**: Characteristics of the included population at baseline according to clusters")
  ) %>%
  cols_label(.list = cols_lbl) %>%
  fmt_number(columns = all_of(lift_cols), decimals = 2) %>%
  data_color(
    columns = all_of(lift_cols),
    colors = scales::col_bin(
      palette  = c("white","#C8E6C9"),
      domain   = c(0, Inf),
      bins     = c(0, 1.3, Inf),
      na.color = "white"
    )
  ) %>%
  cols_align(
    align = "center",
    columns = c(all_of(cluster_cols), "Analysis Population", all_of(lift_cols))
  ) %>%
  tab_options(
    table.font.names       = "Arial",
    table.font.size        = px(fs),
    heading.title.font.size= px(fs + 1),
    heading.subtitle.font.size = px(fs),
    column_labels.font.size= px(fs),
    row_group.font.size    = px(fs),
    row_group.as_column    = TRUE,

    # ⇣ plus d'espace vertical
    data_row.padding       = px(6),   # (était 2)
    row_group.padding      = px(6),   # (était 2)
    column_labels.padding  = px(6),   # nouveau
    heading.padding        = px(6),   # nouveau
    summary_row.padding        = px(6),
    grand_summary_row.padding  = px(6),
    footnotes.padding          = px(6),
    source_notes.padding       = px(6)
  ) %>%
  tab_style(
    style = cell_text(size = px(fs)),
    locations = cells_body()
  ) %>%
  tab_style(
    style = cell_text(size = px(fs)),
    locations = cells_column_labels()
  ) %>%
  tab_style(
    style = cell_text(size = px(fs)),
    locations = cells_row_groups()
  ) %>%
  tab_style(
    style = cell_text(size = px(fs + 1), weight = "bold"),
    locations = cells_title(groups = "title")
  )

# Colonnes sur lesquelles on veut teinter les NA (toutes les colonnes de données affichées)
cols_to_style <- c(lift_cols)

# Indices de lignes avec NA par colonne
na_idx <- lapply(cols_to_style, function(cn) which(is.na(tab_all[[cn]])))

# Appliquer un fond gris doux aux NA de chaque colonne
for (i in seq_along(cols_to_style)) {
  cn  <- cols_to_style[i]
  idx <- na_idx[[i]]
  if (length(idx)) {
    gt_tbl <- gt_tbl %>%
      tab_style(
        style = list(cell_fill(color = "#EDEDED")),
        locations = cells_body(columns = all_of(cn), rows = idx)
      )
  }
}

gt_tbl


gt::gtsave(gt_tbl, "Table1_for_paper_baseline_lift_and_mean_gscore.html")


```
## Information sur la session R

```{r session-info, echo=FALSE}

sessionInfo()

```
